# Supplementary material for: Insights into Transient Dimerisation of Carnitine/Acylcarnitine Carrier (SLC25A20) from Sarkosyl/PAGE, Cross-Linking Reagents, and Comparative Modelling Analysis
Source: Biomolecules. 2024 Sep 14;14(9):1158. doi: 10.3390/biom14091158 (PMC11430254; doi:10.3390/biom14091158)
Supplement: Supplementary file 1 [file biomolecules-14-01158-s001.zip]

Archive with 1 entries (1 files):
- biomolecules-3134145-supplementary.pdf
